# Supplementary material for: Urban-rural differences in COVID-19 exposures and outcomes in the South: A preliminary analysis of South Carolina
Source: PLoS One. 2021 Feb 3;16(2):e0246548. doi: 10.1371/journal.pone.0246548 (PMC7857563; doi:10.1371/journal.pone.0246548)
Supplement: S1 Data — (XLSX) [file pone.0246548.s006.xlsx]

## Sheet: Sheet1
CountyFIPS	CountyName	State	Population	USDACode	MetroBinary	MandateBinary	SoVI_Score	BRIC_Score	EpiWeek1_Cases	EpiWeek2_Cases	EpiWeek3_Cases	EpiWeek4_Cases	EpiWeek5_Cases	EpiWeek6_Cases	EpiWeek7_Cases	EpiWeek8_Cases	EpiWeek9_Cases	EpiWeek10_Cases	EpiWeek11_Cases	EpiWeek12_Cases	EpiWeek13_Cases	EpiWeek14_Cases	EpiWeek15_Cases	EpiWeek16_Cases	EpiWeek17_Cases	EpiWeek18_Cases	EpiWeek19_Cases	EpiWeek20_Cases	EpiWeek21_Cases	EpiWeek22_Cases	EpiWeek23_Cases	EpiWeek24_Cases	EpiWeek25_Cases	EpiWeek26_Cases	EpiWeek27_Cases	EpiWeek28_Cases	EpiWeek29_Cases	EpiWeek30_Cases	EpiWeek31_Cases	EpiWeek32_Cases	EpiWeek33_Cases	EpiWeek34_Cases	EpiWeek35_Cases	EpiWeek36_Cases	EpiWeek1_Deaths	EpiWeek2_Deaths	EpiWeek3_Deaths	EpiWeek4_Deaths	EpiWeek5_Deaths
45001	Abbeville	SC	24527	6	0	0	1.13485	2.75387	0	0	0	0	0	0	0	0	0	0	0	1	3	2	3	6	9	7	3	0	1	4	10	14	23	17	16	31	35	79	24	37	35	25	21	56	0	0	0	0	0
45003	Aiken	SC	170872	2	1	1	-0.309854	2.71931	0	0	0	0	0	0	0	0	0	0	0	1	6	17	26	17	22	16	11	34	19	25	13	21	39	68	153	148	356	207	339	305	253	128	101	107	0	0	0	0	0
45005	Allendale	SC	8688	6	0	0	2.07112	2.53765	0	0	0	0	0	0	0	0	0	0	0	0	0	2	2	2	2	3	13	7	3	0	5	1	5	3	10	25	31	25	40	37	28	26	19	14	0	0	0	0	0
45007	Anderson	SC	202558	2	1	0	-0.488098	2.76493	0	0	0	0	0	0	0	0	0	0	0	10	14	44	34	31	5	31	15	22	12	16	35	47	107	129	209	234	356	307	401	262	270	261	269	219	0	0	0	0	0
45009	Bamberg	SC	14066	7	0	0	1.34817	2.64579	0	0	0	0	0	0	0	0	0	0	0	0	0	5	2	0	0	5	3	1	4	2	10	9	19	24	60	27	90	97	76	34	17	28	23	20	0	0	0	0	0
45011	Barnwell	SC	20866	6	0	0	2.72417	2.5899	0	0	0	0	0	0	0	0	0	0	0	0	0	2	3	0	9	10	9	7	3	2	9	0	5	14	18	39	53	86	59	81	44	44	34	18	0	0	0	0	0
45013	Beaufort	SC	192122	3	1	1	0.566542	2.67002	0	0	0	0	0	0	0	0	0	0	3	9	27	109	43	29	33	16	4	18	41	44	45	145	250	250	347	506	478	499	681	469	285	195	197	205	0	0	0	0	0
45015	Berkeley	SC	227907	2	1	0	-3.32591	2.78281	0	0	0	0	0	0	0	0	0	0	0	1	12	32	22	57	57	4	7	11	11	16	33	101	199	329	575	639	722	584	406	315	289	167	203	147	0	0	0	0	0
45017	Calhoun	SC	14553	2	1	0	-0.169873	2.71166	0	0	0	0	0	0	0	0	0	0	0	1	0	3	2	0	0	1	1	1	0	5	6	10	32	16	27	43	55	56	50	65	18	10	12	9	0	0	0	0	0
45019	Charleston	SC	411406	2	1	1	-1.44199	2.91274	0	0	0	0	0	0	0	0	0	1	0	8	99	166	57	54	39	32	26	24	44	59	136	270	713	1414	2234	1896	1826	1405	968	742	608	436	640	494	0	0	0	0	0
45021	Cherokee	SC	57300	4	0	0	-0.935876	2.64943	0	0	0	0	0	0	0	0	0	0	0	0	0	2	6	5	1	3	5	1	4	7	32	25	12	33	44	60	74	154	79	83	87	44	23	115	0	0	0	0	0
45023	Chester	SC	32244	1	1	1	-0.153144	2.60749	0	0	0	0	0	0	0	0	0	0	0	0	2	10	6	5	4	5	7	2	5	28	26	16	19	27	60	51	74	92	111	104	82	64	64	63	0	0	0	0	0
45025	Chesterfield	SC	45650	6	0	0	0.293384	2.56661	0	0	0	0	0	0	0	0	0	0	0	0	4	9	9	13	9	15	16	19	35	51	62	42	25	45	35	49	60	108	81	71	59	80	91	67	0	0	0	0	0
45027	Clarendon	SC	33745	6	0	1	0.516714	2.58572	0	0	0	0	0	0	0	0	0	0	0	1	6	38	40	24	63	46	44	12	15	12	4	22	30	49	36	39	71	111	114	59	62	43	30	29	0	0	0	0	0
45029	Colleton	SC	37677	6	0	0	0.97174	2.67829	0	0	0	0	0	0	0	0	0	0	0	0	4	5	6	8	3	6	0	19	18	32	31	58	44	61	69	94	100	99	95	55	40	16	26	27	0	0	0	0	0
45031	Darlington	SC	66618	3	1	0	1.41066	2.76687	0	0	0	0	0	0	0	0	0	0	0	2	6	11	18	22	44	32	38	39	32	40	42	21	26	43	68	64	108	191	212	202	164	110	88	104	0	0	0	0	0
45033	Dillon	SC	30479	6	0	0	2.50368	2.68141	0	0	0	0	0	0	0	0	0	0	0	1	0	0	2	14	18	32	21	36	23	15	23	15	23	40	67	46	50	60	66	82	37	37	38	62	0	0	0	0	0
45035	Dorchester	SC	162809	2	1	1	-3.18738	2.83326	0	0	0	0	0	0	0	0	0	0	0	1	9	35	22	17	2	14	5	6	26	27	34	47	108	198	453	438	488	487	327	326	172	186	172	93	0	0	0	0	0
45037	Edgefield	SC	27260	2	1	0	-2.5877	2.57621	0	0	0	0	0	0	0	0	0	0	0	1	0	4	5	1	12	8	8	4	5	3	3	5	6	8	22	26	36	61	59	41	41	71	59	16	0	0	0	0	0
45039	Fairfield	SC	22347	2	1	0	2.19977	2.56668	0	0	0	0	0	0	0	0	0	0	0	1	3	8	9	4	4	13	38	40	38	16	34	17	28	26	32	49	62	52	57	33	19	29	28	40	0	0	0	0	0
45041	Florence	SC	138293	3	1	1	1.24479	2.84815	0	0	0	0	0	0	0	0	0	0	0	1	11	23	31	62	114	87	83	107	69	55	68	82	108	203	251	215	331	529	508	433	350	247	233	263	0	0	0	0	0
45043	Georgetown	SC	62680	4	0	1	2.345	2.69447	0	0	0	0	0	0	0	0	0	0	0	0	6	11	15	0	7	5	6	2	4	17	7	70	90	186	197	145	175	147	185	171	75	133	68	58	0	0	0	0	0
45045	Greenville	SC	523542	2	1	1	-1.55944	2.72563	0	0	0	0	0	0	0	0	0	0	0	17	40	126	142	161	78	185	163	146	173	238	543	767	762	1005	1150	1233	1286	1051	873	680	419	285	515	486	0	0	0	0	0
45047	Greenwood	SC	70811	4	0	0	3.111	2.65483	0	0	0	0	0	0	0	0	0	0	0	2	1	7	7	17	9	10	9	7	13	47	43	101	80	95	86	233	201	147	122	138	166	103	163	139	0	0	0	0	0
45049	Hampton	SC	19222	6	0	0	-0.690028	2.64504	0	0	0	0	0	0	0	0	0	0	0	0	0	1	5	14	1	5	1	2	2	5	4	10	4	9	18	20	50	98	96	76	47	39	33	17	0	0	0	0	0
45051	Horry	SC	354081	2	1	1	2.54995	2.72719	0	0	0	0	0	0	0	0	0	0	0	9	19	35	69	44	25	22	33	37	78	46	153	467	781	985	1521	1261	981	803	681	505	284	241	247	235	0	0	0	0	0
45053	Jasper	SC	30073	3	1	0	1.28121	2.57722	0	0	0	0	0	0	0	0	0	0	0	1	2	6	2	5	1	4	2	3	10	5	5	8	18	38	60	88	68	81	93	78	47	32	28	20	0	0	0	0	0
45055	Kershaw	SC	66551	2	1	1	-1.55869	2.72592	0	0	0	0	0	0	0	0	0	1	10	31	35	64	37	17	20	28	10	12	34	30	44	57	90	95	129	102	110	171	140	123	60	54	87	106	0	0	0	0	0
45057	Lancaster	SC	98012	1	1	1	-1.32435	2.71797	0	0	0	0	0	0	0	0	0	0	2	1	6	30	23	11	12	15	4	5	12	9	69	40	76	97	135	87	104	154	147	142	172	164	111	119	0	0	0	0	0
45059	Laurens	SC	67493	2	1	0	0.907058	2.66889	0	0	0	0	0	0	0	0	0	0	0	0	2	4	7	6	3	18	6	11	0	10	17	45	91	152	193	168	171	190	112	105	62	40	63	55	0	0	0	0	0
45061	Lee	SC	16828	6	0	1	-1.40195	2.58503	0	0	0	0	0	0	0	0	0	0	0	1	4	11	11	13	11	17	31	59	29	30	10	6	18	25	31	30	35	55	86	48	20	23	40	32	0	0	0	0	0
45063	Lexington	SC	298750	2	1	1	-2.4961	2.78889	0	0	0	0	0	0	0	0	0	0	1	11	18	65	107	69	46	97	58	37	39	77	182	291	358	390	476	512	670	650	426	343	256	254	243	376	0	0	0	0	0
45065	McCormick	SC	9463	8	0	1	0.130301	2.5366	0	0	0	0	0	0	0	0	0	0	0	0	0	1	2	3	0	0	1	0	1	0	2	1	0	0	10	22	30	20	10	13	24	11	7	14	0	0	0	0	0
45067	Marion	SC	30657	6	0	1	3.07851	2.71854	0	0	0	0	0	0	0	0	0	0	0	0	1	1	4	7	16	8	10	4	12	5	11	16	46	35	86	42	63	77	69	36	30	53	46	59	0	0	0	0	0
45069	Marlboro	SC	26118	6	0	0	0.711247	2.55455	0	0	0	0	0	0	0	0	0	0	0	1	0	2	10	12	13	11	8	16	36	52	41	29	30	36	16	16	22	38	40	60	53	88	69	94	0	0	0	0	0
45071	Newberry	SC	38440	6	0	1	1.1084	2.7148	0	0	0	0	0	0	0	0	0	0	0	1	1	6	5	10	-1	6	3	0	13	16	17	18	30	65	101	102	121	139	107	81	49	26	45	60	0	0	0	0	0
45073	Oconee	SC	79546	4	0	0	0.446349	2.58905	0	0	0	0	0	0	0	0	0	0	0	0	3	5	5	3	4	5	12	4	2	7	7	19	34	114	94	110	117	88	105	77	57	61	106	120	0	0	0	0	0
45075	Orangeburg	SC	86175	4	0	1	1.39445	2.67722	0	0	0	0	0	0	0	0	0	0	0	3	11	12	11	4	15	25	18	13	23	44	71	80	141	172	239	258	332	379	301	231	167	170	93	68	0	0	0	0	0
45077	Pickens	SC	126884	2	1	1	-1.88015	2.69747	0	0	0	0	0	0	0	0	0	0	0	1	9	7	11	10	6	14	10	23	23	26	50	91	185	285	191	208	222	168	168	133	82	86	153	197	0	0	0	0	0
45079	Richland	SC	415759	2	1	1	-0.617795	2.85321	0	0	0	0	0	0	0	0	0	0	0	28	53	161	237	147	161	159	136	140	127	136	233	422	501	551	821	709	1208	1008	928	841	608	550	738	1549	0	0	0	0	0
45081	Saluda	SC	20473	2	1	1	0.996412	2.51042	0	0	0	0	0	0	0	0	0	0	0	1	0	3	2	4	18	36	22	29	19	10	7	7	22	20	26	46	60	39	37	44	30	28	41	55	0	0	0	0	0
45083	Spartanburg	SC	319785	2	1	1	-0.903358	2.74062	0	0	0	0	0	0	0	0	0	0	1	1	19	51	98	41	32	59	34	47	67	106	187	195	245	246	406	528	587	455	295	357	303	325	284	571	0	0	0	0	0
45085	Sumter	SC	106721	3	1	1	0.622233	2.81908	0	0	0	0	0	0	0	0	0	0	0	3	21	55	67	35	32	35	38	27	31	34	70	146	182	220	189	188	313	370	233	226	114	88	101	91	0	0	0	0	0
45087	Union	SC	27316	2	1	0	1.76941	2.7361	0	0	0	0	0	0	0	0	0	0	0	0	1	8	13	1	2	1	4	1	0	5	5	4	9	19	28	52	37	72	70	28	39	25	27	35	0	0	0	0	0
45089	Williamsburg	SC	30368	6	0	0	1.40311	2.61927	0	0	0	0	0	0	0	0	0	0	0	0	2	7	6	5	25	43	48	42	29	26	23	26	47	52	49	51	101	147	172	92	77	67	49	44	0	0	0	0	0
45091	York	SC	280979	1	1	1	-3.2592	2.79015	0	0	0	0	0	0	0	0	0	0	0	2	29	50	46	29	21	42	18	53	49	59	60	155	170	264	409	383	393	560	342	397	221	220	226	272	0	0	0	0	0
[truncated: 31 more columns]
